# Supplementary material for: NLRC3 High Expression Represents a Novel Predictor for Positive Overall Survival Correlated With CCL5 and CXCL9 in HCC Patients
Source: Front Oncol. 2022 Jan 25;12:815326. doi: 10.3389/fonc.2022.815326 (PMC8821914; doi:10.3389/fonc.2022.815326)
Supplement: Supplementary file 2 [file DataSheet_2.xlsx]

## Sheet: GSE84005_raw data
ID_REF	NLRC3 gene expression	sample_type
GSM2225183	5.27606	cancer
GSM2225184	5.38686	cancer
GSM2225185	5.25935	cancer
GSM2225186	5.64443	cancer
GSM2225187	5.43108	cancer
GSM2225188	5.87033	cancer
GSM2225189	5.17588	cancer
GSM2225190	5.32348	cancer
GSM2225191	5.43812	cancer
GSM2225192	5.0286	cancer
GSM2225193	5.57479	cancer
GSM2225194	5.87204	cancer
GSM2225195	5.46467	cancer
GSM2225196	5.45958	cancer
GSM2225197	5.63539	cancer
GSM2225198	5.4915	cancer
GSM2225199	5.6105	cancer
GSM2225200	5.68686	cancer
GSM2225201	5.42951	cancer
GSM2225202	5.59161	cancer
GSM2225203	5.85958	cancer
GSM2225204	5.49903	cancer
GSM2225205	4.72329	cancer
GSM2225206	5.40257	cancer
GSM2225207	5.70541	cancer
GSM2225208	5.51846	cancer
GSM2225209	5.20034	cancer
GSM2225210	5.59851	cancer
GSM2225211	5.5108	cancer
GSM2225212	5.48976	cancer
GSM2225213	5.57725	cancer
GSM2225214	5.48519	cancer
GSM2225215	5.7424	cancer
GSM2225216	5.30298	cancer
GSM2225217	5.30869	cancer
GSM2225218	5.15817	cancer
GSM2225219	5.24906	cancer
GSM2225220	5.28373	cancer
GSM2225221	5.89488	adjacent
GSM2225222	5.63971	adjacent
GSM2225223	5.68715	adjacent
GSM2225224	5.91614	adjacent
GSM2225225	5.4305	adjacent
GSM2225226	5.69802	adjacent
GSM2225227	5.64025	adjacent
GSM2225228	5.35774	adjacent
GSM2225229	5.62041	adjacent
GSM2225230	5.58027	adjacent
GSM2225231	5.56198	adjacent
GSM2225232	6.07592	adjacent
GSM2225233	6.05298	adjacent
GSM2225234	5.5566	adjacent
GSM2225235	5.82137	adjacent
GSM2225236	5.26357	adjacent
GSM2225237	5.60922	adjacent
GSM2225238	5.74416	adjacent
GSM2225239	5.56722	adjacent
GSM2225240	5.6671	adjacent
GSM2225241	5.46153	adjacent
GSM2225242	5.72104	adjacent
GSM2225243	5.62585	adjacent
GSM2225244	5.7552	adjacent
GSM2225245	5.76626	adjacent
GSM2225246	5.21922	adjacent
GSM2225247	5.72108	adjacent
GSM2225248	5.17066	adjacent
GSM2225249	5.699	adjacent
GSM2225250	5.58802	adjacent
GSM2225251	5.77575	adjacent
GSM2225252	5.72908	adjacent
GSM2225253	5.66697	adjacent
GSM2225254	5.30615	adjacent
GSM2225255	5.94006	adjacent
GSM2225256	5.30239	adjacent
GSM2225257	5.40897	adjacent
GSM2225258	5.61069	adjacent

## Sheet: GSE25097-raw data
id	NLRC3	CD8+ T cell(%)	group
GSM617384	0.059	4.49225	Low
GSM617559	0.0677	19.5562	Low
GSM617521	0.0685	15.2868	Low
GSM617507	0.0822	12.0006	Low
GSM617474	0.0829	0.045877	Low
GSM617354	0.0867	16.6392	Low
GSM617524	0.0873	0	Low
GSM617349	0.0882	0	Low
GSM617560	0.0886	0	Low
GSM617468	0.0889	13.1599	Low
GSM617490	0.0896	0	Low
GSM617515	0.0932	0	Low
GSM617359	0.0934	0	Low
GSM617319	0.0943	2.37133	Low
GSM617332	0.0944	0	Low
GSM617311	0.0949	1.693	Low
GSM617496	0.095	4.6996	Low
GSM617487	0.0954	9.54186	Low
GSM617568	0.097	0	Low
GSM617305	0.0997	6.6541	Low
GSM617483	0.102	0	Low
GSM617534	0.103	4.64453	Low
GSM617502	0.103	7.87357	Low
GSM617478	0.103	1.39649	Low
GSM617516	0.104	0	Low
GSM617375	0.106	5.77258	Low
GSM617312	0.107	10.2295	Low
GSM617414	0.107	8.44958	Low
GSM617426	0.107	15.7777	Low
GSM617531	0.109	7.36044	Low
GSM617427	0.109	11.2707	Low
GSM617506	0.111	0	Low
GSM617457	0.112	0	Low
GSM617553	0.113	2.12862	Low
GSM617309	0.113	1.32315	Low
GSM617558	0.114	0	Low
GSM617467	0.117	5.0146	Low
GSM617304	0.117	14.0464	Low
GSM617325	0.118	20.2269	Low
GSM617554	0.119	12.4877	Low
GSM617550	0.12	4.13257	Low
GSM617344	0.12	0	Low
GSM617444	0.123	20.1832	Low
GSM617465	0.123	7.53019	Low
GSM617429	0.126	2.23423	Low
GSM617533	0.126	19.2533	Low
GSM617441	0.127	2.25778	Low
GSM617486	0.13	6.0712	Low
GSM617437	0.132	3.94672	Low
GSM617348	0.134	0	Low
GSM617307	0.136	7.9678	Low
GSM617358	0.137	9.96214	Low
GSM617351	0.137	0.739989	Low
GSM617343	0.14	13.8864	Low
GSM617385	0.14	22.2228	Low
GSM617400	0.141	3.92985	Low
GSM617529	0.141	14.3525	Low
GSM617488	0.142	12.4063	Low
GSM617513	0.143	5.14408	Low
GSM617357	0.146	11.265	Low
GSM617460	0.147	9.8276	Low
GSM617570	0.147	0	Low
GSM617482	0.147	4.12285	Low
GSM617405	0.149	2.46086	Low
GSM617428	0.15	0	Low
GSM617430	0.15	12.0923	Low
GSM617387	0.151	1.59906	Low
GSM617342	0.152	0	Low
GSM617527	0.153	0	Low
GSM617525	0.154	7.77676	Low
GSM617308	0.154	0	Low
GSM617509	0.155	0	Low
GSM617361	0.156	0	Low
GSM617438	0.156	0	Low
GSM617413	0.156	0	Low
GSM617452	0.159	0	Low
GSM617492	0.16	0	Low
GSM617411	0.16	0.233489	Low
GSM617410	0.161	6.10891	Low
GSM617383	0.162	0	Low
GSM617347	0.163	16.7279	Low
GSM617547	0.164	7.39698	Low
GSM617567	0.165	0	Low
GSM617340	0.166	0	Low
GSM617541	0.166	3.72204	Low
GSM617365	0.168	7.45674	Low
GSM617419	0.168	4.80083	Low
GSM617458	0.17	7.04436	Low
GSM617477	0.171	3.00325	Low
GSM617472	0.171	9.40296	Low
GSM617471	0.175	4.99945	Low
GSM617480	0.175	19.1086	Low
GSM617418	0.177	0	Low
GSM617454	0.177	6.82104	Low
GSM617571	0.177	14.2276	Low
GSM617397	0.18	0	Low
GSM617518	0.18	16.8756	Low
GSM617372	0.185	0	Low
GSM617350	0.185	0	Low
GSM617475	0.187	0	Low
GSM617370	0.189	5.61504	Low
GSM617390	0.191	8.8634	Low
GSM617561	0.191	0	Low
GSM617469	0.192	17.9816	Low
GSM617360	0.193	0	Low
GSM617542	0.198	18.326	Low
GSM617440	0.199	2.2912	Low
GSM617389	0.2	7.52171	Low
GSM617345	0.201	33.2189	Low
GSM617333	0.202	1.30536	Low
GSM617491	0.203	0	Low
GSM617470	0.205	0	Low
GSM617376	0.208	11.5546	Low
GSM617461	0.208	3.59405	Low
GSM617406	0.208	25.7133	Low
GSM617540	0.208	0	Low
GSM617314	0.209	8.86706	Low
GSM617335	0.21	0	Low
GSM617566	0.211	0	Low
GSM617315	0.211	13.794	Low
GSM617485	0.212	0	Low
GSM617439	0.214	6.45387	Low
GSM617463	0.215	2.65516	Low
GSM617424	0.216	0	Low
GSM617447	0.218	6.84873	Low
GSM617388	0.222	2.02849	Low
GSM617535	0.223	7.12146	Low
GSM617378	0.223	13.7747	Low
GSM617495	0.223	8.28697	Low
GSM617523	0.223	0	Low
GSM617455	0.224	9.08181	Low
GSM617433	0.224	7.53421	Low
GSM617498	0.225	8.92496	Low
GSM617442	0.226	6.62596	Low
GSM617466	0.228	0	High
GSM617402	0.228	16.4355	High
GSM617423	0.231	12.4543	High
GSM617450	0.235	9.12002	High
GSM617548	0.236	0	High
GSM617517	0.237	14.438	High
GSM617341	0.24	0	High
GSM617409	0.242	21.3855	High
GSM617326	0.243	18.846	High
GSM617316	0.243	0	High
GSM617494	0.243	0	High
GSM617528	0.244	14.5247	High
GSM617512	0.244	0.453606	High
GSM617448	0.245	16.3316	High
GSM617313	0.245	12.9985	High
GSM617380	0.248	9.57574	High
GSM617462	0.251	13.2247	High
GSM617464	0.252	0.29387	High
GSM617519	0.259	2.85013	High
GSM617336	0.26	24.8743	High
GSM617416	0.264	9.67251	High
GSM617536	0.265	0	High
GSM617493	0.265	15.9038	High
GSM617403	0.267	0	High
GSM617522	0.269	21.6234	High
GSM617459	0.269	17.2595	High
GSM617538	0.271	2.82304	High
GSM617434	0.273	18.0972	High
GSM617306	0.274	0	High
GSM617510	0.275	2.58045	High
GSM617473	0.276	17.3231	High
GSM617391	0.277	0	High
GSM617355	0.278	0	High
GSM617334	0.283	11.7456	High
GSM617497	0.284	15.0654	High
GSM617323	0.292	2.13397	High
GSM617481	0.295	8.014	High
GSM617501	0.296	13.5994	High
GSM617552	0.297	9.20843	High
GSM617436	0.298	17.0158	High
GSM617489	0.299	0	High
GSM617499	0.302	8.8251	High
GSM617545	0.302	20.169	High
GSM617549	0.306	11.0628	High
GSM617399	0.313	6.04833	High
GSM617379	0.322	2.52658	High
GSM617508	0.323	0	High
GSM617339	0.331	10.2863	High
GSM617398	0.333	0	High
GSM617520	0.335	6.70828	High
GSM617338	0.336	20.9237	High
GSM617331	0.336	0	High
GSM617420	0.338	6.44045	High
GSM617404	0.347	13.8417	High
GSM617374	0.349	1.59055	High
GSM617377	0.352	19.5664	High
GSM617330	0.352	10.7732	High
GSM617352	0.361	7.11012	High
GSM617356	0.362	0	High
GSM617363	0.376	0	High
GSM617320	0.384	8.28147	High
GSM617317	0.385	19.9933	High
GSM617565	0.387	5.82354	High
GSM617546	0.392	8.28765	High
GSM617386	0.393	36.0643	High
GSM617484	0.394	14.0524	High
GSM617382	0.398	0	High
GSM617511	0.41	16.3456	High
GSM617563	0.417	11.7409	High
GSM617451	0.418	15.897	High
GSM617422	0.419	2.89399	High
GSM617445	0.425	7.51172	High
GSM617371	0.428	17.3628	High
GSM617328	0.432	12.0354	High
GSM617431	0.436	1.24497	High
GSM617446	0.437	26.6715	High
GSM617322	0.446	0	High
GSM617537	0.449	0	High
GSM617562	0.452	0	High
GSM617367	0.456	8.8474	High
GSM617381	0.458	0	High
GSM617503	0.468	1.45948	High
GSM617456	0.48	12.1721	High
GSM617318	0.486	0	High
GSM617526	0.509	16.1426	High
GSM617476	0.517	8.63205	High
GSM617551	0.52	15.6145	High
GSM617532	0.522	23.5863	High
GSM617443	0.523	19.7653	High
GSM617432	0.527	0	High
GSM617412	0.533	0	High
GSM617346	0.535	2.76686	High
GSM617407	0.536	3.3647	High
GSM617362	0.539	7.37683	High
GSM617505	0.544	12.2001	High
GSM617324	0.547	0	High
GSM617564	0.549	11.2979	High
GSM617449	0.551	21.5031	High
GSM617327	0.551	21.3363	High
GSM617393	0.57	1.2381	High
GSM617392	0.572	23.7563	High
GSM617321	0.575	3.50966	High
GSM617337	0.599	29.3879	High
GSM617425	0.607	11.9256	High
GSM617353	0.609	2.83482	High
GSM617394	0.609	12.9311	High
GSM617514	0.623	0	High
GSM617368	0.629	17.9487	High
GSM617310	0.635	14.9738	High
GSM617373	0.64	16.7206	High
GSM617504	0.685	4.24871	High
GSM617364	0.691	16.3269	High
GSM617417	0.71	10.959	High
GSM617453	0.713	0	High
GSM617569	0.74	11.1896	High
GSM617401	0.75	4.22604	High
GSM617415	0.759	0	High
GSM617557	0.785	20.1333	High
GSM617395	0.802	12.4632	High
GSM617479	0.828	11.9687	High
GSM617544	0.829	0	High
GSM617556	0.839	9.30168	High
GSM617500	0.855	10.3333	High
GSM617329	0.876	5.73222	High
GSM617369	0.903	11.7601	High
GSM617555	0.908	6.32609	High
GSM617539	0.991	19.3883	High
GSM617435	1.06	5.51057	High
GSM617530	1.08	10.3143	High
GSM617396	1.31	8.1269	High
GSM617421	1.41	0	High
GSM617408	1.89	2.20255	High
GSM617543	2.01	6.16428	High
GSM617366	2.27	0	High

## Sheet: The data of TIMER website
1.Go to the tumor immune cell infiltration analysis website (http://timer.cistrome.org/)
2.Select the NLRC3 target gene and CD8 immune cell
3.Select "submit " and export the source data

## Sheet: The IHC result of NLRC3
1.Statistical basis of NLRC3 immunohistochemical staining results
2.Scoring and statistical results(HCC patients with exfoliated sections or no prognostic data were excluded)
Patient1	Tumor	Negative	Patient1	Peritumor	Negative			Sample	Tumor		Peritumor
Patient2	Tumor	Negative	Patient2	Peritumor	Negative			Score	Number	Percent(%)	Number	Percent(%)
Patient3	Tumor	Negative	Patient3	Peritumor	Negative			Negative	13	0.0616114	4	0.0189573
Patient4	Tumor	Negative	Patient4	Peritumor	Negative			Weak	51	0.241706	7	0.0331754
Patient5	Tumor	Negative	Patient5	Peritumor	Weak			Moderate	63	0.298578	36	0.170616
Patient6	Tumor	Negative	Patient6	Peritumor	Weak			Strong	84	0.398104	164	0.777251
Patient7	Tumor	Negative	Patient7	Peritumor	Weak
Patient8	Tumor	Negative	Patient8	Peritumor	Weak
Patient9	Tumor	Negative	Patient9	Peritumor	Weak			Sample	Negative	Weak	Moderate	Strong
Patient10	Tumor	Negative	Patient10	Peritumor	Weak			Peritumor	1.9	3.32	17.06	77.73
Patient11	Tumor	Negative	Patient11	Peritumor	Weak			Tumor	6.16	24.17	29.86	39.81
Patient12	Tumor	Negative	Patient12	Peritumor	Moderate
Patient13	Tumor	Negative	Patient13	Peritumor	Moderate			Intensity	Negative	Weak	Moderate	Strong
Patient14	Tumor	Weak	Patient14	Peritumor	Moderate			Score	0	1	2	3
Patient15	Tumor	Weak	Patient15	Peritumor	Moderate
Patient16	Tumor	Weak	Patient16	Peritumor	Moderate
Patient17	Tumor	Weak	Patient17	Peritumor	Moderate
Patient18	Tumor	Weak	Patient18	Peritumor	Moderate
Patient19	Tumor	Weak	Patient19	Peritumor	Moderate
Patient20	Tumor	Weak	Patient20	Peritumor	Moderate
Patient21	Tumor	Weak	Patient21	Peritumor	Moderate
Patient22	Tumor	Weak	Patient22	Peritumor	Moderate
Patient23	Tumor	Weak	Patient23	Peritumor	Moderate
Patient24	Tumor	Weak	Patient24	Peritumor	Moderate
Patient25	Tumor	Weak	Patient25	Peritumor	Moderate
Patient26	Tumor	Weak	Patient26	Peritumor	Moderate
Patient27	Tumor	Weak	Patient27	Peritumor	Moderate
Patient28	Tumor	Weak	Patient28	Peritumor	Moderate
Patient29	Tumor	Weak	Patient29	Peritumor	Moderate
Patient30	Tumor	Weak	Patient30	Peritumor	Moderate
Patient31	Tumor	Weak	Patient31	Peritumor	Moderate
Patient32	Tumor	Weak	Patient32	Peritumor	Moderate
Patient33	Tumor	Weak	Patient33	Peritumor	Moderate
Patient34	Tumor	Weak	Patient34	Peritumor	Moderate
Patient35	Tumor	Weak	Patient35	Peritumor	Moderate
Patient36	Tumor	Weak	Patient36	Peritumor	Moderate
Patient37	Tumor	Weak	Patient37	Peritumor	Moderate
Patient38	Tumor	Weak	Patient38	Peritumor	Moderate
Patient39	Tumor	Weak	Patient39	Peritumor	Moderate
Patient40	Tumor	Weak	Patient40	Peritumor	Moderate
Patient41	Tumor	Weak	Patient41	Peritumor	Moderate
Patient42	Tumor	Weak	Patient42	Peritumor	Moderate
Patient43	Tumor	Weak	Patient43	Peritumor	Moderate
Patient44	Tumor	Weak	Patient44	Peritumor	Moderate
Patient45	Tumor	Weak	Patient45	Peritumor	Moderate
Patient46	Tumor	Weak	Patient46	Peritumor	Moderate
Patient47	Tumor	Weak	Patient47	Peritumor	Moderate
Patient48	Tumor	Weak	Patient48	Peritumor	Strong
Patient49	Tumor	Weak	Patient49	Peritumor	Strong
Patient50	Tumor	Weak	Patient50	Peritumor	Strong
Patient51	Tumor	Weak	Patient51	Peritumor	Strong
Patient52	Tumor	Weak	Patient52	Peritumor	Strong
Patient53	Tumor	Weak	Patient53	Peritumor	Strong
Patient54	Tumor	Weak	Patient54	Peritumor	Strong
Patient55	Tumor	Weak	Patient55	Peritumor	Strong
Patient56	Tumor	Weak	Patient56	Peritumor	Strong
Patient57	Tumor	Weak	Patient57	Peritumor	Strong
Patient58	Tumor	Weak	Patient58	Peritumor	Strong
Patient59	Tumor	Weak	Patient59	Peritumor	Strong
Patient60	Tumor	Weak	Patient60	Peritumor	Strong
Patient61	Tumor	Weak	Patient61	Peritumor	Strong
Patient62	Tumor	Weak	Patient62	Peritumor	Strong
Patient63	Tumor	Weak	Patient63	Peritumor	Strong
Patient64	Tumor	Weak	Patient64	Peritumor	Strong
Patient65	Tumor	Moderate	Patient65	Peritumor	Strong
Patient66	Tumor	Moderate	Patient66	Peritumor	Strong
Patient67	Tumor	Moderate	Patient67	Peritumor	Strong
Patient68	Tumor	Moderate	Patient68	Peritumor	Strong
Patient69	Tumor	Moderate	Patient69	Peritumor	Strong
Patient70	Tumor	Moderate	Patient70	Peritumor	Strong
Patient71	Tumor	Moderate	Patient71	Peritumor	Strong
Patient72	Tumor	Moderate	Patient72	Peritumor	Strong
Patient73	Tumor	Moderate	Patient73	Peritumor	Strong
Patient74	Tumor	Moderate	Patient74	Peritumor	Strong
Patient75	Tumor	Moderate	Patient75	Peritumor	Strong
Patient76	Tumor	Moderate	Patient76	Peritumor	Strong
Patient77	Tumor	Moderate	Patient77	Peritumor	Strong
Patient78	Tumor	Moderate	Patient78	Peritumor	Strong
Patient79	Tumor	Moderate	Patient79	Peritumor	Strong
Patient80	Tumor	Moderate	Patient80	Peritumor	Strong
Patient81	Tumor	Moderate	Patient81	Peritumor	Strong
Patient82	Tumor	Moderate	Patient82	Peritumor	Strong
Patient83	Tumor	Moderate	Patient83	Peritumor	Strong
Patient84	Tumor	Moderate	Patient84	Peritumor	Strong
Patient85	Tumor	Moderate	Patient85	Peritumor	Strong
Patient86	Tumor	Moderate	Patient86	Peritumor	Strong
Patient87	Tumor	Moderate	Patient87	Peritumor	Strong
Patient88	Tumor	Moderate	Patient88	Peritumor	Strong
Patient89	Tumor	Moderate	Patient89	Peritumor	Strong
Patient90	Tumor	Moderate	Patient90	Peritumor	Strong
Patient91	Tumor	Moderate	Patient91	Peritumor	Strong
Patient92	Tumor	Moderate	Patient92	Peritumor	Strong
Patient93	Tumor	Moderate	Patient93	Peritumor	Strong
Patient94	Tumor	Moderate	Patient94	Peritumor	Strong
Patient95	Tumor	Moderate	Patient95	Peritumor	Strong
Patient96	Tumor	Moderate	Patient96	Peritumor	Strong
Patient97	Tumor	Moderate	Patient97	Peritumor	Strong
Patient98	Tumor	Moderate	Patient98	Peritumor	Strong
Patient99	Tumor	Moderate	Patient99	Peritumor	Strong
Patient100	Tumor	Moderate	Patient100	Peritumor	Strong
Patient101	Tumor	Moderate	Patient101	Peritumor	Strong
Patient102	Tumor	Moderate	Patient102	Peritumor	Strong
Patient103	Tumor	Moderate	Patient103	Peritumor	Strong
Patient104	Tumor	Moderate	Patient104	Peritumor	Strong
Patient105	Tumor	Moderate	Patient105	Peritumor	Strong
Patient106	Tumor	Moderate	Patient106	Peritumor	Strong
Patient107	Tumor	Moderate	Patient107	Peritumor	Strong
Patient108	Tumor	Moderate	Patient108	Peritumor	Strong
Patient109	Tumor	Moderate	Patient109	Peritumor	Strong
Patient110	Tumor	Moderate	Patient110	Peritumor	Strong
Patient111	Tumor	Moderate	Patient111	Peritumor	Strong
Patient112	Tumor	Moderate	Patient112	Peritumor	Strong
Patient113	Tumor	Moderate	Patient113	Peritumor	Strong
Patient114	Tumor	Moderate	Patient114	Peritumor	Strong
Patient115	Tumor	Moderate	Patient115	Peritumor	Strong
Patient116	Tumor	Moderate	Patient116	Peritumor	Strong
Patient117	Tumor	Moderate	Patient117	Peritumor	Strong
Patient118	Tumor	Moderate	Patient118	Peritumor	Strong
Patient119	Tumor	Moderate	Patient119	Peritumor	Strong
Patient120	Tumor	Moderate	Patient120	Peritumor	Strong
Patient121	Tumor	Moderate	Patient121	Peritumor	Strong
Patient122	Tumor	Moderate	Patient122	Peritumor	Strong
Patient123	Tumor	Moderate	Patient123	Peritumor	Strong
Patient124	Tumor	Moderate	Patient124	Peritumor	Strong
Patient125	Tumor	Moderate	Patient125	Peritumor	Strong
Patient126	Tumor	Moderate	Patient126	Peritumor	Strong
Patient127	Tumor	Moderate	Patient127	Peritumor	Strong
Patient128	Tumor	Strong	Patient128	Peritumor	Strong
Patient129	Tumor	Strong	Patient129	Peritumor	Strong
Patient130	Tumor	Strong	Patient130	Peritumor	Strong
Patient131	Tumor	Strong	Patient131	Peritumor	Strong
Patient132	Tumor	Strong	Patient132	Peritumor	Strong
Patient133	Tumor	Strong	Patient133	Peritumor	Strong
Patient134	Tumor	Strong	Patient134	Peritumor	Strong
Patient135	Tumor	Strong	Patient135	Peritumor	Strong
Patient136	Tumor	Strong	Patient136	Peritumor	Strong
Patient137	Tumor	Strong	Patient137	Peritumor	Strong
Patient138	Tumor	Strong	Patient138	Peritumor	Strong
Patient139	Tumor	Strong	Patient139	Peritumor	Strong
Patient140	Tumor	Strong	Patient140	Peritumor	Strong
Patient141	Tumor	Strong	Patient141	Peritumor	Strong
Patient142	Tumor	Strong	Patient142	Peritumor	Strong
Patient143	Tumor	Strong	Patient143	Peritumor	Strong
Patient144	Tumor	Strong	Patient144	Peritumor	Strong
Patient145	Tumor	Strong	Patient145	Peritumor	Strong
Patient146	Tumor	Strong	Patient146	Peritumor	Strong
Patient147	Tumor	Strong	Patient147	Peritumor	Strong
Patient148	Tumor	Strong	Patient148	Peritumor	Strong
Patient149	Tumor	Strong	Patient149	Peritumor	Strong
Patient150	Tumor	Strong	Patient150	Peritumor	Strong
Patient151	Tumor	Strong	Patient151	Peritumor	Strong
Patient152	Tumor	Strong	Patient152	Peritumor	Strong
Patient153	Tumor	Strong	Patient153	Peritumor	Strong
Patient154	Tumor	Strong	Patient154	Peritumor	Strong
Patient155	Tumor	Strong	Patient155	Peritumor	Strong
Patient156	Tumor	Strong	Patient156	Peritumor	Strong
Patient157	Tumor	Strong	Patient157	Peritumor	Strong
Patient158	Tumor	Strong	Patient158	Peritumor	Strong
Patient159	Tumor	Strong	Patient159	Peritumor	Strong
Patient160	Tumor	Strong	Patient160	Peritumor	Strong
Patient161	Tumor	Strong	Patient161	Peritumor	Strong
Patient162	Tumor	Strong	Patient162	Peritumor	Strong
Patient163	Tumor	Strong	Patient163	Peritumor	Strong
Patient164	Tumor	Strong	Patient164	Peritumor	Strong
Patient165	Tumor	Strong	Patient165	Peritumor	Strong
Patient166	Tumor	Strong	Patient166	Peritumor	Strong
Patient167	Tumor	Strong	Patient167	Peritumor	Strong
Patient168	Tumor	Strong	Patient168	Peritumor	Strong
Patient169	Tumor	Strong	Patient169	Peritumor	Strong
Patient170	Tumor	Strong	Patient170	Peritumor	Strong
Patient171	Tumor	Strong	Patient171	Peritumor	Strong
Patient172	Tumor	Strong	Patient172	Peritumor	Strong
Patient173	Tumor	Strong	Patient173	Peritumor	Strong
Patient174	Tumor	Strong	Patient174	Peritumor	Strong
Patient175	Tumor	Strong	Patient175	Peritumor	Strong
Patient176	Tumor	Strong	Patient176	Peritumor	Strong
Patient177	Tumor	Strong	Patient177	Peritumor	Strong
Patient178	Tumor	Strong	Patient178	Peritumor	Strong
Patient179	Tumor	Strong	Patient179	Peritumor	Strong
Patient180	Tumor	Strong	Patient180	Peritumor	Strong
Patient181	Tumor	Strong	Patient181	Peritumor	Strong
Patient182	Tumor	Strong	Patient182	Peritumor	Strong
Patient183	Tumor	Strong	Patient183	Peritumor	Strong
Patient184	Tumor	Strong	Patient184	Peritumor	Strong
Patient185	Tumor	Strong	Patient185	Peritumor	Strong
Patient186	Tumor	Strong	Patient186	Peritumor	Strong
Patient187	Tumor	Strong	Patient187	Peritumor	Strong
Patient188	Tumor	Strong	Patient188	Peritumor	Strong
Patient189	Tumor	Strong	Patient189	Peritumor	Strong
Patient190	Tumor	Strong	Patient190	Peritumor	Strong
Patient191	Tumor	Strong	Patient191	Peritumor	Strong
Patient192	Tumor	Strong	Patient192	Peritumor	Strong
Patient193	Tumor	Strong	Patient193	Peritumor	Strong
Patient194	Tumor	Strong	Patient194	Peritumor	Strong
Patient195	Tumor	Strong	Patient195	Peritumor	Strong
Patient196	Tumor	Strong	Patient196	Peritumor	Strong
Patient197	Tumor	Strong	Patient197	Peritumor	Strong
Patient198	Tumor	Strong	Patient198	Peritumor	Strong
Patient199	Tumor	Strong	Patient199	Peritumor	Strong
Patient200	Tumor	Strong	Patient200	Peritumor	Strong
Patient201	Tumor	Strong	Patient201	Peritumor	Strong
Patient202	Tumor	Strong	Patient202	Peritumor	Strong
Patient203	Tumor	Strong	Patient203	Peritumor	Strong
Patient204	Tumor	Strong	Patient204	Peritumor	Strong
Patient205	Tumor	Strong	Patient205	Peritumor	Strong
Patient206	Tumor	Strong	Patient206	Peritumor	Strong
Patient207	Tumor	Strong	Patient207	Peritumor	Strong
Patient208	Tumor	Strong	Patient208	Peritumor	Strong
Patient209	Tumor	Strong	Patient209	Peritumor	Strong
Patient210	Tumor	Strong	Patient210	Peritumor	Strong
Patient211	Tumor	Strong	Patient211	Peritumor	Strong

## Sheet: 211 HCC patients-OS data
1.Statistical analysis results( HCC tumor tissue with NLRC3 negative or weak expression were divided into NLRC3 low expression group, HCC tumor tissue with NLRC3 moderate or strong expression were divided into NLRC3 high expression group)
HCC patient	Overall survival(months)	Low Expression of NLRC3	High Expresssion of NLRC3
Patient1	27	1
Patient2	7	1
Patient3	25.8	1
Patient4	56	0
Patient5	48.1	1
Patient6	6.5	1
Patient7	81	0
Patient8	60	0
Patient9	64	0
Patient10	18.4	1
Patient11	2	1
Patient12	99	0
Patient13	101	0
Patient14	12	1
Patient15	72	0
Patient16	64	0
Patient17	79	0
Patient18	52	0
Patient19	19	1
Patient20	103	0
Patient21	78	0
Patient22	45	1
Patient23	29	1
Patient24	47	0
Patient25	45	0
Patient26	73	1
Patient27	12	1
Patient28	18	1
Patient29	13	1
Patient30	39	1
Patient31	4	1
Patient32	10	1
Patient33	35	1
Patient34	100	0
Patient35	100	0
Patient36	100	0
Patient37	28	1
Patient38	100	0
Patient39	100	0
Patient40	7	1
Patient41	100	0
Patient42	9	1
Patient43	30	1
Patient44	100	0
Patient45	20	1
Patient46	100	0
Patient47	98	1
Patient48	54	1
Patient49	70	1
Patient50	20	1
Patient51	22	1
Patient52	24	1
Patient53	99	1
Patient54	99	0
Patient55	12	1
Patient56	88	1
Patient57	91	1
Patient58	41	1
Patient59	99	0
Patient60	12	1
Patient61	12	1
Patient62	99	0
Patient63	68	1
Patient64	65	1
Patient65	109		0
Patient66	102		1
Patient67	109		0
Patient68	41		1
Patient69	85		0
Patient70	108		0
Patient71	33		1
Patient72	89		1
Patient73	66		0
Patient74	107		0
Patient75	107		0
Patient76	92		1
Patient77	106		0
Patient78	10		1
Patient79	106		0
Patient80	42.2		1
Patient81	41		1
Patient82	14		1
Patient83	9		1
Patient84	105		0
Patient85	10		1
Patient86	101		0
Patient87	5		1
Patient88	101		0
Patient89	7		1
Patient90	17.2		1
Patient91	14		1
Patient92	14		1
Patient93	95		1
Patient94	61		1
Patient95	101		0
Patient96	103		0
Patient97	35		1
Patient98	32		1
Patient99	103		0
Patient100	103		0
Patient101	18		1
Patient102	103		0
Patient103	19		1
Patient104	103		0
Patient105	103		0
Patient106	103		0
Patient107	96		1
Patient108	79		0
Patient109	65		1
Patient110	79		1
Patient111	103		0
Patient112	79		1
Patient113	103		0
Patient114	101		1
Patient115	102		0
Patient116	102		0
Patient117	102		0
Patient118	42		1
Patient119	102		0
Patient120	102		0
Patient121	27		1
Patient122	102		0
Patient123	84		1
Patient124	8		1
Patient125	18		1
Patient126	48.8		1
Patient127	102		0
Patient128	32		0
Patient129	88		1
Patient130	73		1
Patient131	18		1
Patient132	102		0
Patient133	102		0
Patient134	102		0
Patient135	27		1
Patient136	13		1
Patient137	27		1
Patient138	56		1
Patient139	86		1
Patient140	99		1
Patient141	101		0
Patient142	44		0
Patient143	31		1
Patient144	46		1
Patient145	13		1
Patient146	101		0
Patient147	101		0
Patient148	101		0
Patient149	36		1
Patient150	4		1
Patient151	75		1
Patient152	43		1
Patient153	101		0
Patient154	101		0
Patient155	101		0
Patient156	101		0
Patient157	101		0
Patient158	9		1
Patient159	19		1
Patient160	21		1
Patient161	38		1
Patient162	101		0
Patient163	23		1
Patient164	100		0
Patient165	76		0
Patient166	16		1
Patient167	100		0
Patient168	100		0
Patient169	58		1
Patient170	100		0
Patient171	37		1
Patient172	100		0
Patient173	41		0
Patient174	46		1
Patient175	48		1
Patient176	63		1
Patient177	29		1
Patient178	16		1
Patient179	51		1
Patient180	76		0
Patient181	39		1
Patient182	63		1
Patient183	100		0
Patient184	62		1
Patient185	37		1
Patient186	62		1
Patient187	63		0
Patient188	99		0
Patient189	99		0
Patient190	39		0
Patient191	15		1
Patient192	66		1
Patient193	99		0
Patient194	37		1
Patient195	25		1
Patient196	43		1
Patient197	99		0
Patient198	99		0
Patient199	52		1
Patient200	75		0
Patient201	65		1
Patient202	52		0
Patient203	99		0
Patient204	99		0
Patient205	45		1
Patient206	99		0
Patient207	105		1
Patient208	99		0
Patient209	13		1
Patient210	99		0
Patient211	99		0

## Sheet: 211 HCC patients-DFS data
1.Statistical analysis results( HCC tumor tissue with NLRC3 negative or weak expression were divided into NLRC3 low expression group, HCC tumor tissue with NLRC3 moderate or strong expression were divided into NLRC3 high expression group)
HCC patient	Disease-free survival(months)	Low Expression of NLRC3	High Expresssion of NLRC3
Patient1	5	1
Patient2	3	1
Patient3	21	1
Patient4	56	0
Patient5	48.1	1
Patient6	3	1
Patient7	102	0
Patient8	51	0
Patient9	52	0
Patient10	10	1
Patient11	2	1
Patient12	91	0
Patient13	101	0
Patient14	8	1
Patient15	103	0
Patient16	103	0
Patient17	79	0
Patient18	74	0
Patient19	16	1
Patient20	103	0
Patient21	78	0
Patient22	45	1
Patient23	11	1
Patient24	42	0
Patient25	55	0
Patient26	65	1
Patient27	6	1
Patient28	18	1
Patient29	6	1
Patient30	31	1
Patient31	4	1
Patient32	6	1
Patient33	35	1
Patient34	100	0
Patient35	100	0
Patient36	60	0
Patient37	9	1
Patient38	100	0
Patient39	76	0
Patient40	4	1
Patient41	74	0
Patient42	5	1
Patient43	28	1
Patient44	100	0
Patient45	6	1
Patient46	70	0
Patient47	98	1
Patient48	52	1
Patient49	8	1
Patient50	18	1
Patient51	18	1
Patient52	24	1
Patient53	70	1
Patient54	99	0
Patient55	12	1
Patient56	75	1
Patient57	91	1
Patient58	20	1
Patient59	99	0
Patient60	4	1
Patient61	4	1
Patient62	99	0
Patient63	99	0
Patient64	54.5	1
Patient65	109		0
Patient66	72		1
Patient67	70		0
Patient68	25		1
Patient69	85		0
Patient70	108		0
Patient71	18		1
Patient72	89		1
Patient73	66		0
Patient74	107		0
Patient75	74		0
Patient76	101.5		1
Patient77	8.5		0
Patient78	10		1
Patient79	106		0
Patient80	14		1
Patient81	41		1
Patient82	14		1
Patient83	76		1
Patient84	81		0
Patient85	2		1
Patient86	101		0
Patient87	75		1
Patient88	101		0
Patient89	4		1
Patient90	1.5		1
Patient91	10		1
Patient92	14		1
Patient93	29.5		1
Patient94	55		1
Patient95	101		0
Patient96	103		0
Patient97	35		1
Patient98	13		1
Patient99	103		0
Patient100	103		0
Patient101	9		1
Patient102	103		0
Patient103	8		1
Patient104	103		0
Patient105	103		0
Patient106	103		0
Patient107	96		1
Patient108	68		0
Patient109	52		1
Patient110	73		1
Patient111	103		0
Patient112	75		1
Patient113	103		0
Patient114	79		1
Patient115	102		0
Patient116	102		0
Patient117	102		0
Patient118	42		1
Patient119	102		0
Patient120	102		0
Patient121	12		1
Patient122	102		0
Patient123	70		1
Patient124	8		1
Patient125	17		1
Patient126	18		1
Patient127	102		0
Patient128	32		0
Patient129	75		1
Patient130	58		1
Patient131	16		1
Patient132	102		0
Patient133	102		0
Patient134	102		0
Patient135	100		1
Patient136	13		1
Patient137	27		1
Patient138	54		1
Patient139	42		1
Patient140	90		1
Patient141	101		0
Patient142	44		0
Patient143	31		1
Patient144	25		1
Patient145	13		1
Patient146	101		0
Patient147	101		0
Patient148	101		0
Patient149	16		1
Patient150	4		1
Patient151	52		1
Patient152	43		1
Patient153	101		0
Patient154	101		0
Patient155	101		0
Patient156	101		0
Patient157	101		0
Patient158	5		1
Patient159	9		1
Patient160	10		1
Patient161	6		1
Patient162	101		0
Patient163	17		1
Patient164	100		0
Patient165	76		0
Patient166	12		1
Patient167	100		0
Patient168	100		0
Patient169	27		1
Patient170	76		0
Patient171	30		1
Patient172	74		0
Patient173	41		0
Patient174	46		1
Patient175	12		1
Patient176	52		1
Patient177	17		1
Patient178	13		1
Patient179	49		1
Patient180	68		0
Patient181	31		1
Patient182	26		1
Patient183	100		0
Patient184	36		1
Patient185	37		1
Patient186	62		1
Patient187	63		0
Patient188	99		0
Patient189	99		0
Patient190	39		0
Patient191	11		1
Patient192	10		1
Patient193	99		0
Patient194	37		1
Patient195	23		1
Patient196	40		1
Patient197	75		0
Patient198	29		0
Patient199	36		1
Patient200	75		0
Patient201	65		1
Patient202	41		0
Patient203	99		0
Patient204	99		0
Patient205	12		1
Patient206	99		0
Patient207	5		1
Patient208	99		0
Patient209	13		1
Patient210	99		0
Patient211	99		0

## Sheet: HCC patients with cirrhosis-OS 
1.Statistical analysis results( HCC tumor tissue with NLRC3 negative or weak expression were divided into NLRC3 low expression group, HCC tumor tissue with NLRC3 moderate or strong expression were divided into NLRC3 high expression group)
HCC patient	Overall survival(months)	Low Expression of NLRC3 with liver cirrhosis	High Expresssion of NLRC3 with liver cirrhosis	Low Expression of NLRC3 with no liver cirrhosis	High Expression of NLRC3 with no liver cirrhosis
Patient1	27	1
Patient2	7	1
Patient3	25.8	1
Patient4	56	0
Patient5	48.1	1
Patient6	6.5	1
Patient7	81	0
Patient8	60	0
Patient9	64	0
Patient10	2	1
Patient11	99	0
Patient12	101	0
Patient13	12	1
Patient14	72	0
Patient15	64	0
Patient16	79	0
Patient17	103	0
Patient18	45	1
Patient19	29	1
Patient20	47	0
Patient21	73	1
Patient22	12	1
Patient23	18	1
Patient24	13	1
Patient25	39	1
Patient26	4	1
Patient27	10	1
Patient28	35	1
Patient29	100	0
Patient30	100	0
Patient31	100	0
Patient32	28	1
Patient33	100	0
Patient34	100	0
Patient35	7	1
Patient36	100	0
Patient37	9	1
Patient38	100	0
Patient39	100	0
Patient40	98	1
Patient41	54	1
Patient42	70	1
Patient43	20	1
Patient44	22	1
Patient45	99	0
Patient46	12	1
Patient47	88	1
Patient48	91	1
Patient49	41	1
Patient50	12	1
Patient51	12	1
Patient52	99	0
Patient53	99	0
Patient54	109		0
Patient55	109		0
Patient56	41		1
Patient57	85		0
Patient58	33		1
Patient59	89		1
Patient60	66		0
Patient61	107		0
Patient62	107		0
Patient63	2		1
Patient64	106		0
Patient65	10		1
Patient66	106		0
Patient67	42.2		1
Patient68	14		1
Patient69	9		1
Patient70	105		0
Patient71	10		1
Patient72	101		0
Patient73	5		1
Patient74	101		0
Patient75	7		1
Patient76	17.2		1
Patient77	14		1
Patient78	14		1
Patient79	61		1
Patient80	101		0
Patient81	103		0
Patient82	35		1
Patient83	32		1
Patient84	103		0
Patient85	18		1
Patient86	103		0
Patient87	103		0
Patient88	103		0
Patient89	96		1
Patient90	79		0
Patient91	65		1
Patient92	79		1
Patient93	103		0
Patient94	103		0
Patient95	102		0
Patient96	102		0
Patient97	102		0
Patient98	102		0
Patient99	27		1
Patient100	102		0
Patient101	102		0
Patient102	32		0
Patient103	88		1
Patient104	73		1
Patient105	18		1
Patient106	102		0
Patient107	102		0
Patient108	102		0
Patient109	27		1
Patient110	13		1
Patient111	56		1
Patient112	86		1
Patient113	101		0
Patient114	44		0
Patient115	101		0
Patient116	101		0
Patient117	36		1
Patient118	4		1
Patient119	75		1
Patient120	101		0
Patient121	101		0
Patient122	101		0
Patient123	101		0
Patient124	9		1
Patient125	19		1
Patient126	38		1
Patient127	101		0
Patient128	23		1
Patient129	100		0
Patient130	76		0
Patient131	16		1
Patient132	100		0
Patient133	100		0
Patient134	100		0
Patient135	37		1
Patient136	100		0
Patient137	41		0
Patient138	46		1
Patient139	48		1
Patient140	63		1
Patient141	29		1
Patient142	16		1
Patient143	51		1
Patient144	76		0
Patient145	39		1
Patient146	63		1
Patient147	100		0
Patient148	37		1
Patient149	62		1
Patient150	63		0
Patient151	99		0
Patient152	99		0
Patient153	66		1
Patient154	99		0
Patient155	37		1
Patient156	25		1
Patient157	43		1
Patient158	99		0
Patient159	99		0
Patient160	52		1
Patient161	75		0
Patient162	65		1
Patient163	52		0
Patient164	99		0
Patient165	45		1
Patient166	99		0
Patient167	105		1
Patient168	99		0
Patient169	99		0
Patient170	99		0
Patient171	18.4				0
Patient172	52				0
Patient173	19				1
Patient174	78				1
Patient175	45				0
Patient176	30				1
Patient177	20				0
Patient178	24				1
Patient179	99				1
Patient180	99				0
Patient181	102				0
Patient182	108				1
Patient183	41				1
Patient184	95				1
Patient185	103				1
Patient186	19				1
Patient187	103				1
Patient188	79				0
Patient189	101				1
Patient190	42				0
Patient191	102				0
Patient192	84				0
Patient193	8				0
Patient194	18				0
Patient195	48.8				1
Patient196	27				1
Patient197	99				0
Patient198	31				1
Patient199	46				0
Patient200	13				1
Patient201	101			1
Patient202	43			1
Patient203	101			1
Patient204	21			0
Patient205	58			0
Patient206	62			1
Patient207	39			1
Patient208	15			1
Patient209	99			1
Patient210	13			0
Patient211	90			0

## Sheet: HCC patients with cirrhosis-DFS
1.Statistical analysis results( HCC tumor tissue with NLRC3 negative or weak expression were divided into NLRC3 low expression group, HCC tumor tissue with NLRC3 moderate or strong expression were divided into NLRC3 high expression group)
HCC patient	Disease-free Survival(months)	Low Expression of NLRC3 with liver cirrhosis	High Expresssion of NLRC3 with liver cirrhosis	Low Expression of NLRC3 with no liver cirrhosis	High Expression of NLRC3 with no liver cirrhosis
Patient1	5	1
Patient2	3	1
Patient3	21	1
Patient4	56	0
Patient5	48.1	1
Patient6	3	1
Patient7	102	0
Patient8	51	0
Patient9	52	0
Patient10	2	1
Patient11	91	0
Patient12	101	0
Patient13	8	1
Patient14	103	0
Patient15	103	0
Patient16	79	0
Patient17	103	0
Patient18	45	1
Patient19	11	1
Patient20	42	0
Patient21	65	1
Patient22	6	1
Patient23	18	1
Patient24	6	1
Patient25	31	1
Patient26	4	1
Patient27	6	1
Patient28	35	1
Patient29	100	0
Patient30	100	0
Patient31	60	0
Patient32	9	1
Patient33	100	0
Patient34	76	0
Patient35	4	1
Patient36	74	0
Patient37	5	1
Patient38	100	0
Patient39	70	0
Patient40	98	1
Patient41	52	1
Patient42	8	1
Patient43	18	1
Patient44	18	1
Patient45	99	0
Patient46	12	1
Patient47	75	1
Patient48	91	1
Patient49	20	1
Patient50	4	1
Patient51	4	1
Patient52	99	0
Patient53	99	0
Patient54	109		0
Patient55	70		0
Patient56	25		1
Patient57	85		0
Patient58	18		1
Patient59	89		1
Patient60	66		0
Patient61	107		0
Patient62	74		0
Patient63	101.5		1
Patient64	8.5		0
Patient65	10		1
Patient66	106		0
Patient67	14		1
Patient68	14		1
Patient69	76		1
Patient70	81		0
Patient71	2		1
Patient72	101		0
Patient73	75		1
Patient74	101		0
Patient75	4		1
Patient76	1.5		1
Patient77	10		1
Patient78	14		1
Patient79	55		1
Patient80	101		0
Patient81	103		0
Patient82	35		1
Patient83	13		1
Patient84	103		0
Patient85	9		1
Patient86	103		0
Patient87	103		0
Patient88	103		0
Patient89	96		1
Patient90	68		0
Patient91	52		1
Patient92	73		1
Patient93	103		0
Patient94	103		0
Patient95	102		0
Patient96	102		0
Patient97	102		0
Patient98	102		0
Patient99	12		1
Patient100	102		0
Patient101	102		0
Patient102	32		0
Patient103	75		1
Patient104	58		1
Patient105	16		1
Patient106	102		0
Patient107	102		0
Patient108	102		0
Patient109	100		1
Patient110	13		1
Patient111	54		1
Patient112	42		1
Patient113	101		0
Patient114	44		0
Patient115	101		0
Patient116	101		0
Patient117	16		1
Patient118	4		1
Patient119	52		1
Patient120	101		0
Patient121	101		0
Patient122	101		0
Patient123	101		0
Patient124	5		1
Patient125	9		1
Patient126	6		1
Patient127	101		0
Patient128	17		1
Patient129	100		0
Patient130	76		0
Patient131	12		1
Patient132	100		0
Patient133	100		0
Patient134	76		0
Patient135	30		1
Patient136	74		0
Patient137	41		0
Patient138	46		1
Patient139	12		1
Patient140	52		1
Patient141	17		1
Patient142	13		1
Patient143	49		1
Patient144	68		0
Patient145	31		1
Patient146	26		1
Patient147	100		0
Patient148	37		1
Patient149	62		1
Patient150	63		0
Patient151	99		0
Patient152	99		0
Patient153	10		1
Patient154	99		0
Patient155	37		1
Patient156	23		1
Patient157	40		1
Patient158	75		0
Patient159	29		0
Patient160	36		1
Patient161	75		0
Patient162	65		1
Patient163	41		0
Patient164	99		0
Patient165	12		1
Patient166	99		0
Patient167	5		1
Patient168	99		0
Patient169	99		0
Patient170	99		0
Patient171	72				0
Patient172	108				0
Patient173	41				1
Patient174	29.5				1
Patient175	103				0
Patient176	8				1
Patient177	103				0
Patient178	75				1
Patient179	79				1
Patient180	42				0
Patient181	102				0
Patient182	70				1
Patient183	8				1
Patient184	17				1
Patient185	18				1
Patient186	27				1
Patient187	90				1
Patient188	31				0
Patient189	25				1
Patient190	13				0
Patient191	101				0
Patient192	43				0
Patient193	101				0
Patient194	10				0
Patient195	27				1
Patient196	36				1
Patient197	39				0
Patient198	11				1
Patient199	99				0
Patient200	13				1
Patient201	10			1
Patient202	74			1
Patient203	16			1
Patient204	78			0
Patient205	55			0
Patient206	28			1
Patient207	6			1
Patient208	24			1
Patient209	70			1
Patient210	99			0
Patient211	74			0

## Sheet: The analyze result of mIHC
1. The image of mIHC for HCC tumor tissue microarray
2.Statistical results of CD8 Tcell and NLRC3 expression (HCC patients with exfoliated sections or no prognostic data were excluded)
HCC patients	The NLRC3 exression intensity	The CD8 T cell infitration
HCC patient 1	125.55	29
HCC patient 2	84.43	12
HCC patient 3	126.77	20
HCC patient 4	108.33	20
HCC patient 5	185.34	28
HCC patient 6	186.45	24
HCC patient 7	136.27	32
HCC patient 8	55.94	9
HCC patient 9	148.87	13
HCC patient 10	116.32	6
HCC patient 11	101.55	9
HCC patient 12	251.01	44
HCC patient 13	45.82	12
HCC patient 14	0.45	7
HCC patient 15	193.69	20
HCC patient 16	111.58	19
HCC patient 17	123.8	26
HCC patient 18	189.8	31
HCC patient 19	121.22	60
HCC patient 20	23.22	21
HCC patient 21	11.77	5
HCC patient 22	56.93	22
HCC patient 23	151.77	18
HCC patient 24	252.83	38
HCC patient 25	233.69	18
HCC patient 26	149.76	79
HCC patient 27	123.56	12
HCC patient 28	229.32	44
HCC patient 29	90.56	4
HCC patient 30	28.3	8
HCC patient 31	217.38	54
HCC patient 32	159.21	4
HCC patient 33	76.28	33
HCC patient 34	110.78	25
HCC patient 35	59.98	4
HCC patient 36	231.39	32
HCC patient 37	268.71	23
HCC patient 38	215.92	18
HCC patient 39	191.06	15
HCC patient 40	33.89	21
HCC patient 41	115.11	6
HCC patient 42	6.18	7
HCC patient 43	234.62	20
HCC patient 44	157.47	38
HCC patient 45	75.73	14
HCC patient 46	141.57	32
HCC patient 47	83.43	33
HCC patient 48	192.56	34
HCC patient 49	112.45	7
HCC patient 50	76.95	19
HCC patient 51	86.06	15
HCC patient 52	105.18	19
HCC patient 53	118.69	12
HCC patient 54	73.89	20
HCC patient 55	45.33	18
HCC patient 56	213.59	65
HCC patient 57	137.21	6
HCC patient 58	50.13	15
HCC patient 59	3.78	34
HCC patient 60	219.86	44
HCC patient 61	110	30
HCC patient 62	132.66	20
HCC patient 63	216.33	57
HCC patient 64	162.77	13
HCC patient 65	58.56	7
HCC patient 66	201.49	48
HCC patient 67	225.95	43
HCC patient 68	76.29	7
HCC patient 69	59.22	107
HCC patient 70	128.45	24
HCC patient 71	97.23	23
HCC patient 72	171.93	4
HCC patient 73	248.19	14
HCC patient 74	277.19	54
HCC patient 75	284.51	27
HCC patient 76	148.16	45
HCC patient 77	123.39	41
HCC patient 78	137.76	34
HCC patient 79	130.8	16
HCC patient 80	57.44	32
HCC patient 81	245.52	15
HCC patient 82	269.19	45
HCC patient 83	248.33	56
HCC patient 84	178.13	16
HCC patient 85	222.33	44
HCC patient 86	258.53	38
HCC patient 87	255.8	32
HCC patient 88	104.39	9
HCC patient 89	240.84	14
HCC patient 90	156.69	3
HCC patient 91	217.76	22
HCC patient 92	23.44	28
HCC patient 93	269.18	36
HCC patient 94	257.13	10
HCC patient 95	235.59	32
HCC patient 96	118.95	70
HCC patient 97	125.99	25
HCC patient 98	291.33	29
HCC patient 99	231.66	29
HCC patient 100	98.21	26
HCC patient 101	138.5	6
HCC patient 102	100.69	21
HCC patient 103	231.51	99
HCC patient 104	238.35	88
HCC patient 105	224.13	21
HCC patient 106	184.31	20
HCC patient 107	99.98	21
HCC patient 108	183.66	41
HCC patient 109	248.33	42
HCC patient 110	210.83	87
HCC patient 111	277.83	2
HCC patient 112	254.18	95
HCC patient 113	286.82	17
HCC patient 114	269.18	18
HCC patient 115	95.98	29
HCC patient 116	105.58	9
HCC patient 117	179.92	70

## Sheet: CD8 T cell infiltration-OS data
1.Statistical analysis results( HCC tumor tissue with CD8 T cell infiltration>20 or CD8 T cell infiltration=20 were divided into CD8 increased infiltration group, HCC tumor tissue with CD8 T cell infiltration<20 were divided into CD8 decreased infiltration group)
HCC patient	Overall survival(months)	CD8 low infiltration	CD8 high infiltration
HCC patient1	9	1
HCC patient2	30	1
HCC patient3	16	1
HCC patient4	51	1
HCC patient5	20	1
HCC patient6	100	0
HCC patient7	58	1
HCC patient8	63	1
HCC patient9	70	1
HCC patient10	63	0
HCC patient11	99	0
HCC patient12	99	0
HCC patient13	25	1
HCC patient14	43	1
HCC patient15	91	1
HCC patient16	12	1
HCC patient17	99	0
HCC patient18	15	1
HCC patient19	99	0
HCC patient20	103	0
HCC patient21	19	1
HCC patient22	96	1
HCC patient23	65	1
HCC patient24	102	0
HCC patient25	102	0
HCC patient26	13	1
HCC patient27	100		0
HCC patient28	100		0
HCC patient29	76		0
HCC patient30	39		1
HCC patient31	94		1
HCC patient32	100		0
HCC patient33	62		1
HCC patient34	37		1
HCC patient35	62		1
HCC patient36	102		0
HCC patient37	22		1
HCC patient38	99		0
HCC patient39	99		0
HCC patient40	15		1
HCC patient41	96		1
HCC patient42	37		1
HCC patient43	24		1
HCC patient44	99		1
HCC patient45	99		0
HCC patient46	99		0
HCC patient47	52		1
HCC patient48	75		0
HCC patient49	99		0
HCC patient50	65		1
HCC patient51	12		1
HCC patient52	92		0
HCC patient53	88		1
HCC patient54	99		0
HCC patient55	99		0
HCC patient56	41		1
HCC patient57	45		1
HCC patient58	99		0
HCC patient59	12		1
HCC patient60	99		0
HCC patient61	99		0
HCC patient62	83		1
HCC patient63	62		1
HCC patient64	103		0
HCC patient65	103		0
HCC patient66	35		1
HCC patient67	32		1
HCC patient68	103		0
HCC patient69	79		0
HCC patient70	103		0
HCC patient71	79		1
HCC patient72	103		0
HCC patient73	48		1
HCC patient74	103		0
HCC patient75	103		0
HCC patient76	103		0
HCC patient77	103		0
HCC patient78	79		0
HCC patient79	103		0
HCC patient80	79		1
HCC patient81	103		0
HCC patient82	79		1
HCC patient83	103		0
HCC patient84	101		1
HCC patient85	102		0
HCC patient86	102		0
HCC patient87	42		1
HCC patient88	78		0
HCC patient89	102		0
HCC patient90	45		1
HCC patient91	102		0
HCC patient92	27		1
HCC patient93	102		0
HCC patient94	84		1
HCC patient95	8		1
HCC patient96	18		1
HCC patient97	29		1
HCC patient98	48.8		1
HCC patient99	102		0
HCC patient100	82		0
HCC patient101	88		1
HCC patient102	73		1
HCC patient103	102		0
HCC patient104	102		0
HCC patient105	102		0
HCC patient106	27		1
HCC patient107	27		1
HCC patient108	56		1
HCC patient109	102		0
HCC patient110	86		1

[truncated: 6 more sheets: CD8 T cell infiltration-DFS , tumor-bearing mice, Data were analyzed by flow cyto, The result of CCL5 IHC, The result of CXCL9 IHC, Raw data of RT-qPCR]
